# Supplementary material for: Microflora, Contents of Polyamines, Biogenic Amines, and TVB-N in Bovine Offal and Game Meat for the Raw-Feeding of Adult Dogs
Source: Animals (Basel). 2023 Jun 14;13(12):1987. doi: 10.3390/ani13121987 (PMC10295124; doi:10.3390/ani13121987)
Supplement: Supplementary file 1 [file animals-13-01987-s001.zip]

Archive with 1 entries (1 files):
- animals-2398007-supplementary.pdf
